# Supplementary material for: Hemipotassium hemirubidium digallium(III) manganese(II) tris(phos­phate) dihydrate
Source: Acta Crystallogr Sect E Struct Rep Online. 2011 Apr 13;67(Pt 5):i30. doi: 10.1107/S160053681101258X (PMC3089190; doi:10.1107/S160053681101258X)
Supplement: Supplementary file 1 [file e-67-00i30-sup1.cif]

##############################################################################
#                                                                            #
# This CIF contains the data in a paper accepted for publication in          #
# Acta Crystallographica Section E. It conforms to the requirements of       #
# Notes for Authors for Acta Crystallographica Section E, and has been       #
# peer reviewed under the auspices of the IUCr Commission on Journals.       #
#                                                                            #
# Full details of the Crystallographic Information File format               #
# are given in the paper "The Crystallographic Information File (CIF):       #
# a New Standard Archive File for Crystallography" by S. R. Hall, F. H.      #
# Allen and I. D. Brown [Acta Cryst. (1991), A47, 655-685].                  #
#                                                                            #
# The current version of the core CIF dictionary is obtainable from          #
# ftp://ftp.iucr.org/pub/cif_core.dic.                                       #
#                                                                            #
# Software is freely available for graphical display of the structure(s)     #
# in this CIF. For information consult the CIF software page                 #
# http://www.iucr.org/resources/cif/software.                                #
#                                                                            #
# This file may be used for bona fide research purposes within the           #
# scientific community so long as proper attribution is given to the journal # 
# article from which it was obtained.                                        #
#                                                                            #
##############################################################################
data_global
_audit_creation_method     SHELXL-97
_journal_date_recd_electronic     2011-03-29
_journal_date_accepted     2011-04-04
_journal_name_full     'Acta Crystallographica, Section E'
_journal_year     2011
_journal_volume     67
_journal_issue      5
_journal_page_first     i30
_journal_page_last     i30
_journal_paper_category     QI
_journal_coeditor_code     BR2164
_publ_contact_author
;
     Dr. Seik Weng Ng
     Department of Chemistry
     University of Malaya
     50603 Kuala Lumpur
     Malaysia
;
_publ_contact_author_email     seikweng@um.edu.my
_publ_contact_author_fax     '03 7967 4193'
_publ_contact_author_phone     '03 7967 6778'
_publ_section_title
;
Hemipotassium hemirubidium digallium(III) manganese(II) tris(phosphate)
dihydrate
;
loop_
    _publ_author_name
    _publ_author_address
    'Zhang, Jing'
;
School of Chemistry and Materials Science
Shaanxi Normal University
Xi'an 710062
People's Republic of China
;
    'Li, Ping'
;
School of Chemistry and Materials Science
Shaanxi Normal University
Xi'an 710062
People's Republic of China
;
    'Liu, Zhi-Hong'
;
School of Chemistry and Materials Science
Shaanxi Normal University
Xi'an 710062
People's Republic of China
;
    'Ng, Seik Weng'
;
Department of Chemistry
University of Malaya
50603 Kuala Lumpur
Malaysia
;
data_I
_audit_creation_method     SHELXL-97
_chemical_name_systematic
;
Hemipotassium hemirubidium digallium(III) manganese(II) tris(phosphate)
dihydrate
;
_chemical_name_common     ?
_chemical_formula_sum     'Ga2 H4 K0.50 Mn O14 P3 Rb0.50'
_chemical_formula_structural     'K0.5 Rb0.5 Ga2 Mn (P O4)3 (H2 O)2'
_chemical_formula_iupac     'K0.5 Rb0.5 [Ga2 Mn (P O4)3 (H2 O)2]'
_chemical_formula_weight     577.61
_chemical_melting_point     ?
_symmetry_cell_setting     monoclinic
_symmetry_space_group_name_H-M     'C 2/c'
_symmetry_space_group_name_Hall     '-C 2yc'
loop_
    _symmetry_equiv_pos_as_xyz
    'x, y, z'
    '-x, y, -z+1/2'
    'x+1/2, y+1/2, z'
    '-x+1/2, y+1/2, -z+1/2'
    '-x, -y, -z'
    'x, -y, z-1/2'
    '-x+1/2, -y+1/2, -z'
    'x+1/2, -y+1/2, z-1/2'
_cell_length_a     13.5504(12)
_cell_length_b     10.2965(9)
_cell_length_c     8.9072(8)
_cell_angle_alpha     90.00
_cell_angle_beta     108.5270(10)
_cell_angle_gamma     90.00
_cell_volume     1178.34(18)
_cell_formula_units_Z     4
_cell_measurement_reflns_used     4099
_cell_measurement_theta_min     2.5349
_cell_measurement_theta_max     28.6206
_cell_measurement_temperature     295(2)
_exptl_crystal_description     Block
_exptl_crystal_colour     Colorless
_exptl_crystal_size_max     0.45
_exptl_crystal_size_mid     0.40
_exptl_crystal_size_min     0.35
_exptl_crystal_density_diffrn     3.256
_exptl_crystal_density_meas     ?
_exptl_crystal_density_method     'not measured'
_exptl_crystal_F_000     1104
_exptl_absorpt_coefficient_mu     8.311
_exptl_absorpt_correction_type     multi-scan
_exptl_absorpt_process_details     '(SADABS; Sheldrick, 1996)'
_exptl_absorpt_correction_T_min     0.1177
_exptl_absorpt_correction_T_max     0.1590
_diffrn_ambient_temperature     295(2)
_diffrn_radiation_type     MoK\a
_diffrn_radiation_wavelength     0.71073
_diffrn_radiation_source     'fine-focus sealed tube'
_diffrn_radiation_monochromator     graphite
_diffrn_measurement_device_type     'Bruker SMART APEX'
_diffrn_measurement_method     \w
_diffrn_detector_area_resol_mean     ?
_diffrn_reflns_number     6267
_diffrn_reflns_av_R_equivalents     0.0365
_diffrn_reflns_av_sigmaI/netI     0.0284
_diffrn_reflns_theta_min     2.53
_diffrn_reflns_theta_max     27.50
_diffrn_reflns_theta_full     27.50
_diffrn_measured_fraction_theta_max     0.999
_diffrn_measured_fraction_theta_full     0.999
_diffrn_reflns_limit_h_min     -17
_diffrn_reflns_limit_h_max     17
_diffrn_reflns_limit_k_min     -13
_diffrn_reflns_limit_k_max     13
_diffrn_reflns_limit_l_min     -11
_diffrn_reflns_limit_l_max     11
_diffrn_standards_number     0
_diffrn_standards_interval_count     .
_diffrn_standards_interval_time     .
_diffrn_standards_decay_%     .
_reflns_number_total     1348
_reflns_number_gt     1239
_reflns_threshold_expression     I>2\s(I)
_refine_ls_structure_factor_coef     Fsqd
_refine_ls_matrix_type     full
_refine_ls_R_factor_all     0.0262
_refine_ls_R_factor_gt     0.0233
_refine_ls_wR_factor_gt     0.0640
_refine_ls_wR_factor_ref     0.0652
_refine_ls_goodness_of_fit_ref     1.040
_refine_ls_restrained_S_all     1.039
_refine_ls_number_reflns     1348
_refine_ls_number_parameters     103
_refine_ls_number_restraints     2
_refine_ls_hydrogen_treatment     constr
_refine_ls_weighting_scheme     calc
_refine_ls_weighting_details
         'calc w=1/[\s^2^(Fo^2^)+(0.0391P)^2^+2.8102P] where P=(Fo^2^+2Fc^2^)/3'
_atom_sites_solution_hydrogens     difmap
_atom_sites_solution_primary     direct
_atom_sites_solution_secondary     difmap
_refine_ls_shift/su_max     0.001
_refine_ls_shift/su_mean     0.001
_refine_diff_density_max     0.631
_refine_diff_density_min     -0.749
_refine_ls_extinction_method     none
_refine_ls_extinction_coef     ?
loop_
    _atom_type_symbol
    _atom_type_description
    _atom_type_scat_dispersion_real
    _atom_type_scat_dispersion_imag
    _atom_type_scat_source
    'H' 'H' 0.0000 0.0000
                         'International Tables Vol C Tables 4.2.6.8 and 6.1.1.4'
    'O' 'O' 0.0106 0.0060
                         'International Tables Vol C Tables 4.2.6.8 and 6.1.1.4'
    'P' 'P' 0.1023 0.0942
                         'International Tables Vol C Tables 4.2.6.8 and 6.1.1.4'
    'K' 'K' 0.2009 0.2494
                         'International Tables Vol C Tables 4.2.6.8 and 6.1.1.4'
    'Mn' 'Mn' 0.3368 0.7283
                         'International Tables Vol C Tables 4.2.6.8 and 6.1.1.4'
    'Ga' 'Ga' 0.2307 1.6083
                         'International Tables Vol C Tables 4.2.6.8 and 6.1.1.4'
    'Rb' 'Rb' -0.9393 2.9676
                         'International Tables Vol C Tables 4.2.6.8 and 6.1.1.4'
_computing_data_collection     'APEX2 (Bruker, 2005)'
_computing_cell_refinement     'SAINT (Bruker, 2005)'
_computing_data_reduction     'SAINT (Bruker, 2005)'
_computing_structure_solution     'SHELXS97 (Sheldrick, 2008)'
_computing_structure_refinement     'SHELXL97 (Sheldrick, 2008)'
_computing_molecular_graphics     'X-SEED (Barbour, 2001)'
_computing_publication_material     'publCIF (Westrip, 2010)'
loop_
    _atom_site_type_symbol
    _atom_site_label
    _atom_site_fract_x
    _atom_site_fract_y
    _atom_site_fract_z
    _atom_site_U_iso_or_equiv
    _atom_site_adp_type
    _atom_site_calc_flag
    _atom_site_refinement_flags
    _atom_site_occupancy
    _atom_site_symmetry_multiplicity
    _atom_site_disorder_assembly
    _atom_site_disorder_group
    Rb Rb1 0.5000 0.86132(6) 0.7500 0.03306(18) Uani d SP 0.50 4 . .
    Ga Ga1 0.32950(2) 0.57498(3) 0.42741(3) 0.01061(11) Uani d . 1 8 . .
    Mn Mn1 0.0000 0.28198(6) 0.2500 0.01443(15) Uani d S 1 4 . .
    K K1 0.5000 0.86132(6) 0.7500 0.03306(18) Uani d SP 0.50 4 . .
    P P1 0.5000 0.49997(9) 0.7500 0.0106(2) Uani d S 1 4 . .
    P P2 0.21012(6) 0.37336(7) 0.17422(8) 0.01171(16) Uani d . 1 8 . .
    O O1 0.44106(16) 0.59068(19) 0.6149(2) 0.0150(4) Uani d . 1 8 . .
    O O2 0.42851(16) 0.40472(19) 0.8014(2) 0.0154(4) Uani d . 1 8 . .
    O O3 0.29213(16) 0.41300(18) 0.3344(2) 0.0146(4) Uani d . 1 8 . .
    O O4 0.10038(17) 0.3988(2) 0.1749(3) 0.0198(4) Uani d . 1 8 . .
    O O5 0.23416(16) 0.22845(19) 0.1603(2) 0.0156(4) Uani d . 1 8 . .
    O O6 0.22740(16) 0.45222(19) 0.0373(2) 0.0148(4) Uani d . 1 8 . .
    O O1w -0.11223(19) 0.3043(2) 0.0069(3) 0.0263(5) Uani d D 1 8 . .
    H H1 -0.146(3) 0.237(3) -0.033(5) 0.039 Uiso d D 1 8 . .
    H H2 -0.154(3) 0.366(3) -0.001(5) 0.039 Uiso d D 1 8 . .
loop_
    _atom_site_aniso_label
    _atom_site_aniso_U_11
    _atom_site_aniso_U_22
    _atom_site_aniso_U_33
    _atom_site_aniso_U_12
    _atom_site_aniso_U_13
    _atom_site_aniso_U_23
    Rb1 0.0418(4) 0.0181(3) 0.0425(4) 0.000 0.0179(3) 0.000
    Ga1 0.01323(18) 0.01036(17) 0.00716(17) 0.00043(10) 0.00172(12) 0.00000(10)
    Mn1 0.0166(3) 0.0129(3) 0.0145(3) 0.000 0.0059(2) 0.000
    K1 0.0418(4) 0.0181(3) 0.0425(4) 0.000 0.0179(3) 0.000
    P1 0.0127(4) 0.0117(4) 0.0067(4) 0.000 0.0021(3) 0.000
    P2 0.0142(4) 0.0121(3) 0.0088(3) -0.0013(3) 0.0036(3) -0.0006(2)
    O1 0.0181(10) 0.0163(10) 0.0072(9) -0.0007(8) -0.0010(7) 0.0015(7)
    O2 0.0182(10) 0.0134(9) 0.0165(10) -0.0009(8) 0.0081(8) 0.0005(8)
    O3 0.0213(11) 0.0110(9) 0.0101(9) -0.0030(8) 0.0028(8) -0.0027(7)
    O4 0.0176(10) 0.0203(10) 0.0232(11) 0.0004(8) 0.0088(9) 0.0042(9)
    O5 0.0202(10) 0.0115(9) 0.0147(9) -0.0038(8) 0.0048(8) -0.0038(7)
    O6 0.0196(10) 0.0146(9) 0.0118(9) 0.0006(8) 0.0072(8) 0.0026(7)
    O1w 0.0286(13) 0.0226(11) 0.0204(11) 0.0018(10) -0.0025(9) -0.0040(9)
loop_
    _geom_bond_atom_site_label_1
    _geom_bond_atom_site_label_2
    _geom_bond_site_symmetry_2
    _geom_bond_distance
    _geom_bond_publ_flag
    Rb1 O1 . 3.040(2) ?
    Rb1 O1 2_656 3.040(2) ?
    Rb1 O4 4 3.613(2) ?
    Rb1 O4 7_566 2.996(2) ?
    Rb1 O4 8_566 2.996(2) ?
    Rb1 O5 5_666 3.555(2) ?
    Rb1 O5 6_566 3.555(2) ?
    Rb1 O6 3_556 3.451(2) ?
    Rb1 O6 4 3.451(2) ?
    Rb1 O4 3_556 3.613(2) ?
    Rb1 O1w 4 3.178(3) ?
    Rb1 O1w 3_556 3.178(3) ?
    Ga1 O1 . 1.870(2) ?
    Ga1 O2 6_565 2.015(2) ?
    Ga1 O3 . 1.860(2) ?
    Ga1 O5 4 1.850(2) ?
    Ga1 O6 6_566 1.952(2) ?
    Mn1 O2 7_556 2.264(2) ?
    Mn1 O2 8_455 2.264(2) ?
    Mn1 O4 . 2.079(2) ?
    Mn1 O4 2 2.079(2) ?
    Mn1 O1w . 2.228(2) ?
    Mn1 O1w 2 2.228(2) ?
    P1 O1 . 1.532(2) ?
    P1 O1 2_656 1.532(2) ?
    P1 O2 . 1.546(2) ?
    P1 O2 2_656 1.546(2) ?
    P2 O4 . 1.512(2) ?
    P2 O5 . 1.541(2) ?
    P2 O6 . 1.543(2) ?
    P2 O3 . 1.558(2) ?
    O1w H1 . 0.84(3) ?
    O1w H2 . 0.84(3) ?
loop_
    _geom_angle_atom_site_label_1
    _geom_angle_atom_site_label_2
    _geom_angle_atom_site_label_3
    _geom_angle_site_symmetry_1
    _geom_angle_site_symmetry_3
    _geom_angle
    _geom_angle_publ_flag
    O4 Rb1 O4 8_566 7_566 68.95(8) ?
    O4 Rb1 O1 8_566 . 138.43(6) ?
    O4 Rb1 O1 7_566 . 139.75(6) ?
    O4 Rb1 O1 8_566 2_656 139.75(6) ?
    O4 Rb1 O1 7_566 2_656 138.43(6) ?
    O1 Rb1 O1 . 2_656 47.11(7) ?
    O4 Rb1 O1w 8_566 4 68.68(6) ?
    O4 Rb1 O1w 7_566 4 131.90(6) ?
    O1 Rb1 O1w . 4 70.81(6) ?
    O1 Rb1 O1w 2_656 4 89.44(6) ?
    O4 Rb1 O1w 8_566 3_556 131.90(6) ?
    O4 Rb1 O1w 7_566 3_556 68.68(6) ?
    O1 Rb1 O1w . 3_556 89.44(6) ?
    O1 Rb1 O1w 2_656 3_556 70.81(6) ?
    O1w Rb1 O1w 4 3_556 158.73(9) ?
    O4 Rb1 O6 8_566 3_556 65.17(5) ?
    O4 Rb1 O6 7_566 3_556 88.43(6) ?
    O1 Rb1 O6 . 3_556 127.06(5) ?
    O1 Rb1 O6 2_656 3_556 83.95(5) ?
    O1w Rb1 O6 4 3_556 93.74(5) ?
    O1w Rb1 O6 3_556 3_556 92.00(5) ?
    O4 Rb1 O6 8_566 4 88.43(6) ?
    O4 Rb1 O6 7_566 4 65.17(5) ?
    O1 Rb1 O6 . 4 83.95(5) ?
    O1 Rb1 O6 2_656 4 127.06(5) ?
    O1w Rb1 O6 4 4 92.00(5) ?
    O1w Rb1 O6 3_556 4 93.74(5) ?
    O6 Rb1 O6 3_556 4 148.53(7) ?
    O4 Rb1 O5 8_566 6_566 131.58(5) ?
    O4 Rb1 O5 7_566 6_566 76.41(5) ?
    O1 Rb1 O5 . 6_566 63.43(5) ?
    O1 Rb1 O5 2_656 6_566 88.32(5) ?
    O1w Rb1 O5 4 6_566 118.20(5) ?
    O1w Rb1 O5 3_556 6_566 55.36(5) ?
    O6 Rb1 O5 3_556 6_566 147.08(4) ?
    O6 Rb1 O5 4 6_566 45.70(4) ?
    O4 Rb1 O5 8_566 5_666 76.41(5) ?
    O4 Rb1 O5 7_566 5_666 131.58(6) ?
    O1 Rb1 O5 . 5_666 88.32(5) ?
    O1 Rb1 O5 2_656 5_666 63.43(5) ?
    O1w Rb1 O5 4 5_666 55.36(5) ?
    O1w Rb1 O5 3_556 5_666 118.20(5) ?
    O6 Rb1 O5 3_556 5_666 45.70(4) ?
    O6 Rb1 O5 4 5_666 147.08(4) ?
    O5 Rb1 O5 6_566 5_666 149.86(6) ?
    O4 Rb1 O4 8_566 4 74.01(6) ?
    O4 Rb1 O4 7_566 4 95.69(5) ?
    O1 Rb1 O4 . 4 73.69(5) ?
    O1 Rb1 O4 2_656 4 118.48(5) ?
    O1w Rb1 O4 4 4 51.14(5) ?
    O1w Rb1 O4 3_556 4 131.83(5) ?
    O6 Rb1 O4 3_556 4 134.28(5) ?
    O6 Rb1 O4 4 4 40.88(5) ?
    O5 Rb1 O4 6_566 4 77.00(5) ?
    O5 Rb1 O4 5_666 4 106.30(5) ?
    O4 Rb1 O4 8_566 3_556 95.69(5) ?
    O4 Rb1 O4 7_566 3_556 74.01(6) ?
    O1 Rb1 O4 . 3_556 118.48(5) ?
    O1 Rb1 O4 2_656 3_556 73.69(5) ?
    O1w Rb1 O4 4 3_556 131.83(5) ?
    O1w Rb1 O4 3_556 3_556 51.14(5) ?
    O6 Rb1 O4 3_556 3_556 40.88(5) ?
    O6 Rb1 O4 4 3_556 134.28(5) ?
    O5 Rb1 O4 6_566 3_556 106.30(5) ?
    O5 Rb1 O4 5_666 3_556 77.00(5) ?
    O4 Rb1 O4 4 3_556 167.72(7) ?
    O5 Ga1 O3 4 . 123.61(9) ?
    O5 Ga1 O1 4 . 116.06(9) ?
    O3 Ga1 O1 . . 120.26(9) ?
    O5 Ga1 O6 4 6_566 91.40(9) ?
    O3 Ga1 O6 . 6_566 87.64(9) ?
    O1 Ga1 O6 . 6_566 93.74(9) ?
    O5 Ga1 O2 4 6_565 88.85(8) ?
    O3 Ga1 O2 . 6_565 88.85(9) ?
    O1 Ga1 O2 . 6_565 89.78(9) ?
    O6 Ga1 O2 6_566 6_565 175.95(8) ?
    O4 Mn1 O4 . 2 109.28(12) ?
    O4 Mn1 O1w . . 86.67(9) ?
    O4 Mn1 O1w 2 . 86.48(9) ?
    O4 Mn1 O1w . 2 86.48(9) ?
    O4 Mn1 O1w 2 2 86.67(9) ?
    O1w Mn1 O1w . 2 168.14(13) ?
    O4 Mn1 O2 . 8_455 157.23(8) ?
    O4 Mn1 O2 2 8_455 93.49(8) ?
    O1w Mn1 O2 . 8_455 94.61(8) ?
    O1w Mn1 O2 2 8_455 95.46(8) ?
    O4 Mn1 O2 . 7_556 93.49(8) ?
    O4 Mn1 O2 2 7_556 157.23(8) ?
    O1w Mn1 O2 . 7_556 95.46(8) ?
    O1w Mn1 O2 2 7_556 94.61(8) ?
    O2 Mn1 O2 8_455 7_556 63.75(10) ?
loop_
    _geom_hbond_atom_site_label_D
    _geom_hbond_atom_site_label_H
    _geom_hbond_atom_site_label_A
    _geom_hbond_site_symmetry_A
    _geom_hbond_distance_DH
    _geom_hbond_distance_HA
    _geom_hbond_distance_DA
    _geom_hbond_angle_DHA
    _geom_hbond_publ_flag
    O1w H1 O3 8_455 0.84(3) 1.97(2) 2.790(3) 166(4) yes
    O1w H2 O6 5_565 0.84(3) 2.10(2) 2.913(3) 165(4) yes
