# Supplementary material for: Hemipotassium hemirubidium digallium(III) manganese(II) tris(phos­phate) dihydrate
Source: Acta Crystallogr Sect E Struct Rep Online. 2011 Apr 13;67(Pt 5):i30. doi: 10.1107/S160053681101258X (PMC3089190; doi:10.1107/S160053681101258X)
Supplement: Supplementary file 2 [file e-67-00i30-Isup2.hkl]

# 
# h,k,l, Fc-squared, Fo-squared, sigma(Fo-squared) and status flag 
# 
data_I
_shelx_title '  C2/c' 
_shelx_refln_list_code          4 
_shelx_F_calc_maximum      573.95 
_exptl_crystal_F_000      1104.00 
_reflns_d_resolution_high  0.7696 
 
loop_ 
 _symmetry_equiv_pos_as_xyz 
 'x, y, z' 
 '-x, y, -z+1/2' 
 'x+1/2, y+1/2, z' 
 '-x+1/2, y+1/2, -z+1/2' 
 '-x, -y, -z' 
 'x, -y, z-1/2' 
 '-x+1/2, -y+1/2, -z' 
 'x+1/2, -y+1/2, z-1/2' 
 
_cell_length_a    13.5504 
_cell_length_b    10.2965 
_cell_length_c     8.9072 
_cell_angle_alpha  90.000 
_cell_angle_beta  108.527 
_cell_angle_gamma  90.000 
 
_shelx_F_squared_multiplier     1.000 
 
loop_ 
 _refln_index_h 
 _refln_index_k 
 _refln_index_l 
 _refln_F_squared_calc 
 _refln_F_squared_meas 
 _refln_F_squared_sigma 
 _refln_observed_status 
   2   0   0     1364.12     1207.51    169.99 o 
   4   0   0    33224.32    36156.29    907.00 o 
   6   0   0    37570.20    35932.00   1597.46 o 
   8   0   0       26.12      107.02     24.15 o 
  10   0   0    16358.69    17040.09    516.11 o 
  12   0   0    18282.95    18776.61   1364.28 o 
  14   0   0     2166.50     2096.91    325.92 o 
  16   0   0      453.57      337.94     63.60 o 
   1   1   0     9123.68     7811.35    165.22 o 
   3   1   0    17866.58    17730.88    391.00 o 
   5   1   0     2867.88     3038.46     71.82 o 
   7   1   0     1117.32     1020.43     33.02 o 
   9   1   0    48412.05    49438.34   1016.18 o 
  11   1   0     5808.25     5861.76    209.78 o 
  13   1   0      636.10      652.94     47.34 o 
  15   1   0     1669.31     1561.31     99.00 o 
   0   2   0    12997.14    12461.59    298.11 o 
   2   2   0     9872.10     9313.23    165.47 o 
   4   2   0     4408.21     4505.73     86.90 o 
   6   2   0     3192.41     3064.09     62.58 o 
   8   2   0    17369.13    17803.86    393.27 o 
  10   2   0     1398.51     1437.34     45.20 o 
  12   2   0     1620.40     1536.72     62.06 o 
  14   2   0      920.47      936.33     57.76 o 
  16   2   0      248.02      230.88     46.56 o 
   1   3   0    50769.27    48454.92    852.19 o 
   3   3   0     4854.90     4974.67     91.13 o 
   5   3   0    20357.51    18711.27    405.68 o 
   7   3   0    11670.15    11228.76    212.40 o 
   9   3   0    11371.50    11089.91    234.94 o 
  11   3   0     8224.69     8012.26    208.90 o 
  13   3   0     1087.00     1065.88     59.74 o 
  15   3   0     1972.69     1956.64    126.86 o 
   0   4   0    34311.59    34026.80    812.24 o 
   2   4   0     1659.76     1231.50     28.47 o 
   4   4   0     2749.85     2768.85     54.85 o 
   6   4   0       79.33      122.58     18.11 o 
   8   4   0    14639.27    13887.75    283.40 o 
  10   4   0      586.93      639.44     39.86 o 
  12   4   0     1161.96     1088.14     68.72 o 
  14   4   0       13.54       -7.34     33.27 o 
   1   5   0    12756.80    12947.60    232.17 o 
   3   5   0     8674.99     8263.59    151.16 o 
   5   5   0      437.87      439.71     18.08 o 
   7   5   0      635.88      592.32     27.47 o 
   9   5   0    17479.91    16789.56    364.96 o 
  11   5   0     2209.67     2127.62    105.90 o 
  13   5   0      138.10      170.01     38.45 o 
  15   5   0      796.01      894.11     57.42 o 
   0   6   0    56239.58    58015.06   1381.20 o 
   2   6   0    17242.85    17168.09    307.47 o 
   4   6   0     5644.17     5438.69    104.83 o 
   6   6   0     1830.39     1725.35     41.74 o 
   8   6   0    17972.93    17532.58    380.10 o 
  10   6   0     2869.07     2813.05     99.74 o 
  12   6   0     3595.35     3754.65    115.29 o 
  14   6   0     2629.64     2814.70    105.21 o 
   1   7   0     4964.19     5130.45     98.55 o 
   3   7   0    37054.54    35126.52    624.55 o 
   5   7   0    12611.57    12105.32    221.72 o 
   7   7   0     3142.18     2945.12     68.99 o 
   9   7   0    13030.18    12887.05    285.77 o 
  11   7   0      253.74      222.22     37.32 o 
  13   7   0        5.67      -31.01     59.75 o 
   0   8   0      204.84      210.03     40.36 o 
   2   8   0     6776.13     6490.40    130.39 o 
   4   8   0    16090.21    15621.41    284.84 o 
   6   8   0     1392.30     1374.07     43.96 o 
   8   8   0     5841.88     5805.39    139.19 o 
  10   8   0     6447.82     6506.19    155.56 o 
  12   8   0     2345.60     2334.20    107.72 o 
   1   9   0     1579.56     1674.16     48.15 o 
   3   9   0     2911.56     2883.42     68.57 o 
   5   9   0     2187.41     2252.51     62.51 o 
   7   9   0      972.23      996.60     45.39 o 
   9   9   0      174.15      192.36     31.20 o 
  11   9   0     2302.87     2294.74    260.70 o 
   0  10   0     2289.59     2263.14     85.01 o 
   2  10   0     1944.81     1825.29     62.55 o 
   4  10   0      660.05      615.24     36.41 o 
   6  10   0       84.33       67.16     29.00 o 
   8  10   0       44.28       59.51     40.30 o 
  10  10   0      439.71      514.22     51.02 o 
   1  11   0    14741.13    14305.92    343.05 o 
   3  11   0      297.28      304.95     36.41 o 
   5  11   0    18147.26    17419.80    404.93 o 
   7  11   0      466.56      472.24     52.85 o 
   9  11   0      657.45      543.04     57.48 o 
   0  12   0      773.92      676.64     68.10 o 
   2  12   0      200.99      261.51     42.35 o 
   4  12   0     3815.82     3699.31    124.82 o 
   6  12   0     1802.28     1837.96    109.96 o 
   1  13   0     2503.57     2604.25    113.35 o 
   3  13   0    10114.50    10258.53    290.33 o 
 -17   1   1     1027.86     1015.53     91.64 o 
 -15   1   1       42.41       20.36     47.37 o 
 -13   1   1       58.47       78.85     28.49 o 
 -11   1   1     4594.53     4417.36    126.71 o 
  -9   1   1     3631.38     3761.93     86.99 o 
  -7   1   1    11533.61    11823.12    210.74 o 
  -5   1   1     1291.90      984.71     33.37 o 
  -3   1   1      287.10      419.25     19.20 o 
  -1   1   1     1724.91     2229.42     45.67 o 
   1   1   1    45399.95    45607.29    900.24 o 
   3   1   1    18037.43    18877.32    389.27 o 
   5   1   1     4080.93     4155.07     90.98 o 
   7   1   1     1764.22     1697.45     45.29 o 
   9   1   1      228.34      258.68     22.07 o 
  11   1   1      529.23      589.13     36.03 o 
  13   1   1     2590.83     2597.87    143.80 o 
  15   1   1        8.70       30.03     46.03 o 
 -16   2   1     8316.37     8561.37    375.66 o 
 -14   2   1     5139.29     5079.08    163.68 o 
 -12   2   1     8581.17     8389.89    384.53 o 
 -10   2   1     4433.15     4490.56     98.82 o 
  -8   2   1    13973.86    14228.80    288.14 o 
  -6   2   1    19721.37    19984.33    371.82 o 
  -4   2   1      518.30      549.18     15.82 o 
  -2   2   1     1065.61      860.97     26.36 o 
   0   2   1      508.03      568.21     24.04 o 
   2   2   1    61002.67    60855.55   1173.89 o 
   4   2   1     2302.01     1868.49     39.95 o 
   6   2   1     5600.58     6051.15    131.01 o 
   8   2   1    18353.18    18851.33    396.12 o 
  10   2   1    27861.25    27778.51    574.01 o 
  12   2   1    13083.00    12457.94    402.14 o 
  14   2   1       53.59       90.17     34.85 o 
 -15   3   1     1000.10     1069.22     64.31 o 
 -13   3   1     9096.32     9339.92    390.11 o 
 -11   3   1     5356.42     5172.78    181.29 o 
  -9   3   1     3223.15     3218.15     74.42 o 
  -7   3   1    36388.55    35641.13    605.82 o 
  -5   3   1       74.01       60.37      8.10 o 
  -3   3   1    69060.69    65059.55   1096.46 o 
  -1   3   1    64028.98    60235.18   1091.14 o 
   1   3   1    40950.46    39321.47    690.58 o 
   3   3   1    21090.50    19087.56    371.32 o 
   5   3   1    27619.84    27928.92    614.58 o 
   7   3   1     2084.72     2009.30     55.72 o 
   9   3   1    16860.38    16701.03    348.71 o 
  11   3   1     2627.41     2602.44     87.80 o 
  13   3   1     1207.39     1277.15     65.17 o 
  15   3   1     4550.71     4507.62    180.85 o 
 -16   4   1     3208.12     3292.93    122.76 o 
 -14   4   1     1648.57     1727.14     70.02 o 
 -12   4   1     2332.29     2329.03     79.07 o 
 -10   4   1    18222.79    17766.62    384.40 o 
  -8   4   1    26825.52    25685.57    479.46 o 
  -6   4   1     6186.17     5652.17    100.21 o 
  -4   4   1     3733.50     3052.22     59.87 o 
  -2   4   1     4164.78     3381.78     61.02 o 
   0   4   1     1576.73     1408.70     30.79 o 
   2   4   1    13563.25    13493.04    240.80 o 
   4   4   1    14930.91    13928.09    249.82 o 
   6   4   1    16526.95    16059.86    318.82 o 
   8   4   1    10959.90    10373.81    236.55 o 
  10   4   1    17116.61    16274.18    406.58 o 
  12   4   1     5861.06     5371.03    170.19 o 
  14   4   1      515.12      487.00     55.85 o 
 -15   5   1       93.38       72.01     38.66 o 
 -13   5   1       79.45       88.41     34.84 o 
 -11   5   1    19162.71    19072.61    479.23 o 
  -9   5   1       13.42       32.51     19.89 o 
  -7   5   1     3201.94     3107.26     68.57 o 
  -5   5   1    17254.28    15875.28    271.17 o 
  -3   5   1     7964.78     7970.21    138.31 o 
  -1   5   1      111.14      214.56     13.50 o 
   1   5   1    55522.43    53919.32    948.21 o 
   3   5   1     2364.15     2470.53     51.44 o 
   5   5   1      479.84      568.21     20.76 o 
   7   5   1    27936.89    26587.34    523.59 o 
   9   5   1       23.84       16.36     22.71 o 
  11   5   1       10.82       25.73     30.55 o 
  13   5   1    11353.05    10778.37    289.04 o 
 -14   6   1      952.67      997.77     58.32 o 
 -12   6   1     9078.06     9423.06    249.41 o 
 -10   6   1      229.15      281.21     29.37 o 
  -8   6   1     8762.37     8708.45    173.81 o 
  -6   6   1     6768.51     6903.26    139.59 o 
  -4   6   1      655.12      762.71     25.23 o 
  -2   6   1    63657.40    62661.71   1049.78 o 
   0   6   1       81.10      110.48     14.21 o 
   2   6   1    12107.20    11545.92    209.80 o 
   4   6   1    14403.03    14016.46    253.70 o 
   6   6   1     5909.99     5887.52    112.80 o 
   8   6   1     7125.70     6971.31    146.72 o 
  10   6   1     1383.78     1324.83     59.68 o 
  12   6   1     1394.92     1341.12     63.70 o 
  14   6   1      426.11      449.31     48.88 o 
 -13   7   1       12.28      -29.26     57.16 o 
 -11   7   1       99.62      111.03     28.42 o 
  -9   7   1     1308.07     1314.10     50.06 o 
  -7   7   1     1486.53     1562.94     45.04 o 
  -5   7   1       69.12      107.37     19.08 o 
  -3   7   1     5653.03     5609.10    106.48 o 
  -1   7   1       41.08       71.20     16.09 o 
   1   7   1     4782.60     4823.72    102.63 o 
   3   7   1       86.50       84.82     16.22 o 
   5   7   1       24.11       58.84     16.21 o 
   7   7   1      472.31      439.32     27.05 o 
   9   7   1        9.32       19.44     30.09 o 
  11   7   1       32.59       35.40     37.37 o 
  13   7   1      146.45       99.81     40.33 o 
 -12   8   1       48.20       69.13     74.58 o 
 -10   8   1     1035.11     1001.12     56.11 o 
  -8   8   1    10097.04    10156.73    249.57 o 
  -6   8   1     5159.20     4859.73    104.76 o 
  -4   8   1      469.56      562.56     27.00 o 
  -2   8   1    31504.38    30725.23    572.37 o 
   0   8   1     2243.39     2362.76     68.51 o 
   2   8   1      899.85      890.21     41.52 o 
   4   8   1    11694.57    11631.15    214.09 o 
   6   8   1      356.14      396.15     30.49 o 
   8   8   1      715.99      788.62     49.48 o 
  10   8   1    10495.77     9937.88    376.73 o 
  12   8   1      173.10      118.80     40.44 o 
 -11   9   1    20275.29    20818.89    728.96 o 
  -9   9   1      228.75      265.38     39.89 o 
  -7   9   1       32.32       17.99     29.28 o 
  -5   9   1     6626.69     6332.93    157.29 o 
  -3   9   1       99.29      144.76     34.34 o 
  -1   9   1      599.99      603.99     29.57 o 
   1   9   1    13558.28    13718.39    263.76 o 
   3   9   1     3595.76     3354.95     76.89 o 
   5   9   1     2765.12     2654.32     62.51 o 
   7   9   1    28952.36    28657.62    617.23 o 
   9   9   1     1291.03     1390.13     57.69 o 
  11   9   1        5.98      -31.05     36.80 o 
 -10  10   1     7396.63     7755.93    433.81 o 
  -8  10   1     6112.90     6133.81    188.46 o 
  -6  10   1      852.19      881.66     61.73 o 
  -4  10   1     5571.66     5414.39    139.30 o 
  -2  10   1    15647.45    15429.78    412.14 o 
   0  10   1     4941.57     5038.36    119.01 o 
   2  10   1     3701.65     3644.95     92.84 o 
   4  10   1     7792.71     8003.90    194.77 o 
   6  10   1     5794.68     6043.93    183.00 o 
   8  10   1      253.33      269.55     34.90 o 
  10  10   1     1263.70     1260.59    147.14 o 
  -9  11   1     3256.52     3431.99    216.34 o 
  -7  11   1     1478.64     1421.40     61.00 o 
  -5  11   1     2096.16     2056.52     74.01 o 
  -3  11   1     2124.13     1999.59     70.04 o 
  -1  11   1     6409.82     6107.07    179.96 o 
   1  11   1     1401.91     1402.25     64.80 o 
   3  11   1     1363.95     1320.39     65.88 o 
   5  11   1     5256.10     5448.26    213.21 o 
   7  11   1     4266.35     4567.15    149.07 o 
  -6  12   1      149.19      138.02     35.19 o 
  -4  12   1     1907.41     1760.55     69.62 o 
  -2  12   1     1666.21     1750.34    106.33 o 
   0  12   1     1551.51     1501.85    110.58 o 
   2  12   1      257.06      260.54     42.40 o 
   4  12   1     2002.69     2229.91     90.46 o 
   6  12   1      433.72      438.38     65.74 o 
  -3  13   1       37.46       14.67     47.36 o 
  -1  13   1      668.56      696.55     56.92 o 
   1  13   1      507.90      541.34     57.57 o 
   3  13   1     2985.34     3061.10    146.31 o 
 -16   0   2     8136.04     8375.48    702.99 o 
 -14   0   2     7105.31     7017.97    276.23 o 
 -12   0   2       10.22       10.84     36.78 o 
 -10   0   2    46917.58    43291.11   1174.47 o 
  -8   0   2    35278.80    36400.18    877.40 o 
  -6   0   2     4964.67     4733.55    177.39 o 
  -4   0   2   329423.75   284899.50   9838.78 o 
  -2   0   2      605.84      933.38     67.71 o 
   0   0   2    24225.99    30338.42   1252.85 o 
   2   0   2   240921.98   247231.48   7135.20 o 
   4   0   2      333.94      337.21     22.34 o 
   6   0   2    14454.03    15716.96    463.65 o 
   8   0   2    10780.31    10792.86    325.05 o 
  10   0   2     9646.56     9539.88    290.68 o 
  12   0   2      529.12      478.74     49.02 o 
  14   0   2    28926.94    27032.57   1510.42 o 
 -17   1   2        4.28      -10.98     38.44 o 
 -15   1   2     4081.25     4280.18    139.68 o 
 -13   1   2     6132.98     6210.15    174.74 o 
 -11   1   2      167.90      206.45     25.65 o 
  -9   1   2     5747.29     5563.55    106.70 o 
  -7   1   2    37925.79    38461.11    893.24 o 
  -5   1   2     3386.44     3499.16     79.04 o 
  -3   1   2    12078.93    12108.95    306.15 o 
  -1   1   2    20105.42    22142.15    405.10 o 
   1   1   2      438.48      485.36     13.36 o 
   3   1   2     3001.28     2433.09     54.77 o 
   5   1   2    40195.71    40322.34    828.65 o 
   7   1   2     2858.77     2807.87     67.46 o 
   9   1   2     2766.43     2789.39     74.18 o 
  11   1   2    13662.12    13131.16    296.78 o 
  13   1   2     6667.66     6251.15    319.07 o 
  15   1   2      177.74      204.30     40.13 o 
 -16   2   2      568.54      658.71     54.99 o 
 -14   2   2      295.35      323.23     38.20 o 
 -12   2   2     7686.15     7620.59    265.86 o 
 -10   2   2     5449.75     5323.57    103.34 o 
  -8   2   2     1731.26     1820.74     46.52 o 
  -6   2   2     9225.50     9133.63    176.37 o 
  -4   2   2       35.52      122.95     12.50 o 
  -2   2   2     1484.95     1451.28     30.65 o 
   0   2   2    10768.07    11743.42    214.52 o 
   2   2   2    20116.10    21007.50    386.47 o 
   4   2   2    26653.36    27591.67    566.34 o 
   6   2   2     6027.60     6134.90    142.38 o 
   8   2   2     1900.33     1862.36     54.24 o 
  10   2   2     1513.63     1561.02     51.81 o 
  12   2   2      523.67      523.76     35.42 o 
  14   2   2      854.15      915.80     85.89 o 
 -15   3   2     2240.01     2367.50     94.82 o 
 -13   3   2     5971.78     6118.47    315.13 o 
 -11   3   2     1113.48     1107.57     43.45 o 
  -9   3   2    24571.15    24314.29    439.11 o 
  -7   3   2     1387.27     1542.58     41.11 o 
  -5   3   2    42832.45    43473.51    785.43 o 
  -3   3   2    24308.04    23565.87    466.89 o 
  -1   3   2     7193.38     7858.12    146.86 o 
   1   3   2    26986.27    27302.32    523.29 o 
   3   3   2    18364.70    19214.79    354.92 o 
   5   3   2    19262.93    19514.66    381.83 o 
   7   3   2     7157.94     7329.39    169.68 o 
   9   3   2     5257.45     4947.85    120.62 o 
  11   3   2     3445.60     3258.14    116.32 o 
  13   3   2     1940.35     1799.06    177.73 o 
  15   3   2     3053.58     2780.01    264.45 o 
 -16   4   2     1878.71     2025.54     89.77 o 
 -14   4   2      286.14      214.24     37.57 o 
 -12   4   2     8074.53     7969.90    278.99 o 
 -10   4   2     1849.37     1846.31     51.53 o 
  -8   4   2       42.99       66.30     19.07 o 
  -6   4   2    12069.82    12253.80    224.48 o 
  -4   4   2     6131.10     5948.64    122.53 o 
  -2   4   2    13312.66    12773.02    235.63 o 
   0   4   2     2056.48     2345.16     51.40 o 
   2   4   2     3519.69     3751.31     78.00 o 
   4   4   2     6866.56     6969.13    141.79 o 
   6   4   2     1439.90     1370.11     39.31 o 
   8   4   2     2743.61     2641.25     72.21 o 
  10   4   2       24.53       38.36     23.42 o 
  12   4   2     1247.22     1224.82    111.24 o 
  14   4   2      131.68      159.57     40.28 o 
 -15   5   2     2807.51     3041.06    120.31 o 
 -13   5   2     2456.49     2749.08     91.31 o 
 -11   5   2      621.88      637.23     34.85 o 
  -9   5   2      229.17      250.81     20.50 o 
  -7   5   2    13166.86    12690.40    233.03 o 
  -5   5   2     4397.22     4155.40     90.93 o 
  -3   5   2    14239.82    13845.49    255.05 o 
  -1   5   2     9647.58     9444.09    176.32 o 
   1   5   2      547.09      638.07     28.53 o 
   3   5   2     6840.90     6610.12    122.89 o 
   5   5   2    15015.04    14403.37    287.46 o 
   7   5   2     3503.26     3201.11     74.88 o 
   9   5   2       32.20       46.47     29.64 o 
  11   5   2     5251.27     4853.85    217.00 o 
  13   5   2     2906.70     2916.93    231.28 o 
 -14   6   2     1073.45     1211.87     82.24 o 
 -12   6   2     8565.42     8735.11    229.87 o 
 -10   6   2     4750.24     4737.54    115.76 o 
  -8   6   2      315.51      333.41     22.35 o 
  -6   6   2    26427.84    25201.29    478.39 o 
  -4   6   2    12391.46    11765.86    202.46 o 
  -2   6   2    12703.59    12734.49    237.45 o 
   0   6   2     6029.52     6000.79    122.88 o 
   2   6   2    18047.46    17589.29    343.26 o 
   4   6   2    18430.10    17749.72    319.05 o 
   6   6   2    11283.71    11198.20    227.72 o 
   8   6   2     1934.72     1888.46     60.68 o 
  10   6   2     2468.29     2430.63     82.40 o 
  12   6   2     1344.46     1228.40     62.07 o 
 -13   7   2     4283.78     4908.23    179.90 o 
 -11   7   2     3198.91     3327.96    104.95 o 
  -9   7   2    11278.91    11107.13    244.89 o 
  -7   7   2    31157.47    29915.57    629.85 o 
  -5   7   2      370.95      447.58     30.37 o 
  -3   7   2     8040.41     7512.14    139.53 o 
  -1   7   2    40491.37    38817.98    748.69 o 
   1   7   2    12100.09    11883.34    236.36 o 
   3   7   2     1690.77     1538.90     41.53 o 
   5   7   2    12040.92    11737.70    238.67 o 
   7   7   2      174.20      161.46     30.89 o 
   9   7   2      792.47      798.99     57.35 o 
  11   7   2     8674.26     8144.97    219.31 o 
 -14   8   2     2027.56     2270.23    225.89 o 
 -12   8   2     4211.75     4509.10    136.07 o 
 -10   8   2      501.09      578.37     45.32 o 
  -8   8   2     9685.10     9344.96    209.88 o 
  -6   8   2     4306.45     4200.25    102.64 o 
  -4   8   2       32.47       19.43     22.42 o 
  -2   8   2     1178.26     1136.59     42.04 o 
   0   8   2    35114.79    33923.77    657.60 o 
   2   8   2     2451.83     2426.93     61.11 o 
   4   8   2     7094.30     6957.69    134.20 o 
   6   8   2     9920.45     9726.37    201.88 o 
   8   8   2     3944.58     3770.27    114.75 o 
  10   8   2    11068.71    10508.70    330.32 o 
  12   8   2      567.34      543.08     50.73 o 
 -11   9   2      292.20      319.59     45.25 o 
  -9   9   2     7136.64     7248.44    309.77 o 
  -7   9   2     3069.61     2900.51     85.72 o 
  -5   9   2     2739.64     2783.87    218.16 o 
  -3   9   2      368.10      357.70     31.88 o 
  -1   9   2     1470.03     1515.56     50.72 o 
   1   9   2     1940.73     2019.50     60.56 o 
   3   9   2     1258.03     1310.29     45.29 o 
   5   9   2      604.03      621.31     37.70 o 
   7   9   2      748.96      751.68     54.89 o 
   9   9   2      555.95      520.71     56.19 o 
  11   9   2      104.34      164.80     50.47 o 
 -10  10   2      348.42      349.04     66.34 o 
  -8  10   2       54.34       47.61     30.84 o 
  -6  10   2       36.79       17.47     28.10 o 
  -4  10   2      322.51      394.11     35.51 o 
  -2  10   2       40.50       43.20     32.20 o 
   0  10   2      819.63      859.65     41.26 o 
   2  10   2      112.64      104.25     28.36 o 
   4  10   2      532.16      544.08     40.58 o 
   6  10   2      139.13      153.11     34.28 o 
   8  10   2       12.86       24.97     33.17 o 
  -9  11   2    10640.43    10166.44    666.14 o 
  -7  11   2       16.62        9.56     30.35 o 
  -5  11   2     7850.89     7422.43    185.91 o 
  -3  11   2    14410.00    13317.37    313.94 o 
  -1  11   2      533.65      498.11     39.45 o 
   1  11   2    15675.20    15203.31    368.56 o 
   3  11   2     3034.31     2941.43     83.37 o 
   5  11   2     1059.95     1146.59     63.85 o 
   7  11   2     4809.28     4997.43    160.12 o 
  -6  12   2     1797.92     1693.69     69.99 o 
  -4  12   2      534.64      488.41     46.55 o 
  -2  12   2      443.71      458.07     42.43 o 
   0  12   2     2842.54     2960.84    177.46 o 
   2  12   2     2107.77     2204.80     87.54 o 
   4  12   2     1479.42     1485.72     80.82 o 
  -3  13   2     3913.68     4278.83    163.86 o 
  -1  13   2    11691.92    12293.96    341.85 o 
   1  13   2     2999.87     3172.91    222.88 o 
 -17   1   3       33.07      -22.19     37.12 o 
 -15   1   3     2023.24     2133.62     85.64 o 
 -13   1   3      880.45      951.97     49.12 o 
 -11   1   3     2803.89     2759.46     63.48 o 
  -9   1   3     5700.28     5329.36    114.90 o 
  -7   1   3     1196.20     1305.66     40.50 o 
  -5   1   3    11331.51    12681.74    293.84 o 
  -3   1   3     6046.95     5547.88    148.23 o 
  -1   1   3    12627.48    14087.32    303.07 o 
   1   1   3    13142.65    14864.48    276.68 o 
   3   1   3    17448.31    18566.27    383.90 o 
   5   1   3      222.73      271.34     16.99 o 
   7   1   3     4969.76     4854.94    109.05 o 
   9   1   3     1602.06     1544.34     47.95 o 
  11   1   3      112.30      109.04     27.06 o 
  13   1   3      201.94      197.05     32.23 o 
 -16   2   3     1300.89     1381.23     69.48 o 
 -14   2   3     4151.84     4272.84    151.07 o 
 -12   2   3      180.09      247.37     25.36 o 
 -10   2   3     3756.14     3817.86     77.61 o 
  -8   2   3      433.41      424.71     27.92 o 
  -6   2   3    11695.23    12689.66    247.86 o 
  -4   2   3      505.91      596.29     26.24 o 
  -2   2   3    72016.69    75129.30   1457.50 o 
   0   2   3     2885.83     2549.01     50.61 o 
   2   2   3     2850.79     3115.92     61.96 o 
   4   2   3    40564.95    42091.07    862.53 o 
   6   2   3    20864.63    20543.30    426.69 o 
   8   2   3    13154.70    12953.03    293.04 o 
  10   2   3      140.00      153.40     25.79 o 
  12   2   3     7762.07     7293.40    275.80 o 
  14   2   3     3190.71     2854.68    244.94 o 
 -17   3   3     5789.02     6241.26    264.52 o 
 -15   3   3     1247.32     1182.06     82.77 o 
 -13   3   3      529.29      637.63     43.23 o 
 -11   3   3    21504.84    21850.44    397.04 o 
  -9   3   3     7936.04     7423.82    141.24 o 
  -7   3   3    23907.84    24818.38    487.28 o 
  -5   3   3    63211.95    64826.61   1274.88 o 
  -3   3   3      157.62      449.56     16.42 o 
  -1   3   3     5558.61     5258.57    100.26 o 
   1   3   3    28854.38    29282.84    527.68 o 
   3   3   3    35807.95    37805.11    691.00 o 
   5   3   3    20351.98    20663.86    427.10 o 
   7   3   3    16383.22    15670.10    351.32 o 
   9   3   3      136.24      138.99     25.00 o 
  11   3   3     6636.88     6141.10    215.12 o 
  13   3   3     5139.03     4835.19    134.83 o 
 -16   4   3      246.75      257.94     69.49 o 
 -14   4   3     9618.57    10099.11    393.12 o 
 -12   4   3     2765.41     2834.52     72.38 o 
 -10   4   3      245.90      269.32     20.19 o 
  -8   4   3    10757.70    10436.15    193.50 o 
  -6   4   3    19016.74    19481.89    387.30 o 
  -4   4   3     1512.02     1487.20     39.31 o 
  -2   4   3    12782.53    12614.65    234.00 o 
   0   4   3     7970.15     7496.54    140.60 o 
   2   4   3    11769.18    12180.45    218.38 o 
   4   4   3    26545.40    26644.41    519.61 o 
   6   4   3    19110.18    18645.60    414.96 o 
   8   4   3     3492.02     3432.66     89.59 o 
  10   4   3     1946.06     1825.00     60.38 o 
  12   4   3     5444.13     4996.58    255.79 o 
 -15   5   3    10601.73    11403.28    515.96 o 
 -13   5   3       16.09        2.00     48.48 o 
 -11   5   3     1806.71     1768.23     67.91 o 
  -9   5   3     7246.10     7068.35    149.41 o 
  -7   5   3     6109.80     6131.31    129.48 o 
  -5   5   3      230.99      280.52     19.81 o 
  -3   5   3    28344.43    27747.45    515.46 o 
  -1   5   3    13671.92    13942.45    257.76 o 
   1   5   3     1634.42     1508.61     39.90 o 
   3   5   3    55008.25    54771.60   1065.81 o 
   5   5   3       15.54       27.98     16.05 o 
   7   5   3      134.53      218.04     34.40 o 
   9   5   3    14459.92    14203.63    357.83 o 
  11   5   3      908.50      895.36     84.95 o 
  13   5   3      611.28      677.86    108.16 o 
 -14   6   3      658.99      799.98     73.64 o 
 -12   6   3     4615.96     4696.61    135.91 o 
 -10   6   3     9288.64     9372.79    208.28 o 
  -8   6   3     1193.65     1043.70     42.77 o 
  -6   6   3    41305.18    40969.46    802.50 o 
  -4   6   3       81.97      118.91     18.06 o 
  -2   6   3    13862.47    13877.59    257.78 o 
   0   6   3    15751.61    15525.65    304.41 o 
   2   6   3     5583.72     5579.01    116.48 o 
   4   6   3    12889.52    12174.31    245.52 o 
   6   6   3     1458.48     1364.82     43.66 o 
   8   6   3     6972.14     6527.84    157.96 o 
  10   6   3      140.25      107.99     36.45 o 
  12   6   3     5648.22     4954.13    253.21 o 
 -15   7   3       17.94      -44.03     85.38 o 
 -13   7   3      608.41      618.34     49.63 o 
 -11   7   3      433.90      529.38     45.21 o 
  -9   7   3     1262.17     1279.66     50.05 o 
  -7   7   3      469.40      468.99     30.84 o 
  -5   7   3     4444.98     4298.99    103.35 o 
  -3   7   3      789.61      887.04     42.72 o 
  -1   7   3     1560.09     1594.90     45.20 o 
   1   7   3     5147.06     5055.85    108.04 o 
   3   7   3       29.99       55.38     18.67 o 
   5   7   3     1121.35     1065.66     44.23 o 
   7   7   3     1560.53     1496.23     64.46 o 
   9   7   3       15.29       -1.19     28.30 o 
  11   7   3      130.21      134.96     39.23 o 
 -14   8   3       55.76       82.49     62.93 o 
 -12   8   3     2721.87     2755.82    153.88 o 
 -10   8   3     1252.06     1287.00     52.08 o 
  -8   8   3     2184.94     2047.44     63.51 o 
  -6   8   3    21989.56    20923.13    476.69 o 
  -4   8   3     7022.90     6800.83    165.78 o 
  -2   8   3      201.92      240.99     27.53 o 
   0   8   3    15443.31    15421.99    304.89 o 
   2   8   3      600.67      764.53     32.66 o 
   4   8   3       29.11       31.34     24.13 o 
   6   8   3    10722.68    10665.19    244.79 o 
   8   8   3      540.09      563.29     47.95 o 
  10   8   3     1100.68     1150.67     74.42 o 
 -13   9   3        6.50       30.29     60.35 o 
 -11   9   3        8.61       -3.49     37.27 o 
  -9   9   3     6368.61     6422.63    162.78 o 
  -7   9   3     1083.66     1129.68     51.65 o 
  -5   9   3      813.13      952.41     45.79 o 
  -3   9   3     6068.18     6031.18    150.95 o 
  -1   9   3     4340.96     4196.71    111.43 o 
   1   9   3      983.43     1045.36     43.83 o 
   3   9   3    42915.59    42660.04    828.13 o 
   5   9   3      172.43      218.03     31.06 o 
   7   9   3     1718.03     1809.90     77.17 o 
   9   9   3     8890.09     8989.70    602.67 o 
 -10  10   3      146.53       87.17     45.01 o 
  -8  10   3     6570.73     6325.13    161.95 o 
  -6  10   3    11912.75    11362.25    270.26 o 
  -4  10   3     2135.52     2112.73     71.30 o 
  -2  10   3     3967.47     3711.42    103.09 o 
   0  10   3     5787.39     5691.65    145.22 o 
   2  10   3     3339.54     3578.45     92.84 o 
   4  10   3     2735.02     2681.86     81.61 o 
   6  10   3     2847.59     2850.26     86.77 o 
   8  10   3      592.80      661.71     64.92 o 
  -9  11   3      407.95      475.36     55.36 o 
  -7  11   3      958.52      948.75     52.37 o 
  -5  11   3     5308.53     4766.42    129.58 o 
  -3  11   3     2515.88     2425.57     79.93 o 
  -1  11   3      134.93      119.70     32.88 o 
   1  11   3    12024.74    11845.05    395.45 o 
   3  11   3     3541.95     3543.30    110.21 o 
   5  11   3     3441.67     3692.31    127.50 o 
   7  11   3     1383.13     1589.02    105.73 o 
  -6  12   3      540.91      611.17     47.46 o 
  -4  12   3      554.28      503.79     45.45 o 
  -2  12   3      493.65      536.16     44.58 o 
   0  12   3     2335.95     2398.04     99.60 o 
   2  12   3      623.11      695.42     49.46 o 
   4  12   3      395.58      380.96     54.19 o 
 -16   0   4     1171.07     1248.62     87.55 o 
 -14   0   4    21073.60    20930.73    946.97 o 
 -12   0   4    13413.21    13391.88    470.65 o 
 -10   0   4      141.55      137.51     23.56 o 
  -8   0   4   171091.75   158238.53   3758.68 o 
  -6   0   4     4695.98     4707.73    276.60 o 
  -4   0   4      182.16      226.28     17.29 o 
  -2   0   4    64376.03    67279.24   2535.09 o 
   0   0   4     6752.28     7025.86    261.31 o 
   2   0   4    25764.99    29519.10    860.71 o 
   4   0   4    50535.01    52784.43   1531.43 o 
   6   0   4    17538.65    17763.62    524.82 o 
   8   0   4      226.00      211.29     31.30 o 
  10   0   4    35410.82    32393.11    948.67 o 
  12   0   4      569.35      457.16    101.49 o 
 -17   1   4     5450.50     6260.37    181.34 o 
 -15   1   4        7.34       15.08     31.80 o 
 -13   1   4     5195.20     5166.87    155.37 o 
 -11   1   4      939.83     1093.10     91.59 o 
  -9   1   4      287.49      306.80     18.08 o 
  -7   1   4    12762.99    12143.25    223.74 o 
  -5   1   4    47305.98    46290.11   1363.63 o 
  -3   1   4      385.21      499.14     16.30 o 
  -1   1   4     3821.33     3457.61     68.02 o 
   1   1   4    35824.34    37968.90    738.07 o 
   3   1   4     1212.47     1155.33     33.07 o 
   5   1   4    10008.32    10202.46    216.02 o 
   7   1   4     9673.02    10028.38    214.86 o 
   9   1   4     3615.21     3624.53     88.56 o 
  11   1   4      641.30      698.12     39.17 o 
  13   1   4     3779.41     3284.95    198.87 o 
 -16   2   4     4756.71     4971.72    292.16 o 
 -14   2   4     2539.81     2570.64     87.33 o 
 -12   2   4      381.89      407.63     24.44 o 
 -10   2   4     4652.29     4476.64     95.50 o 
  -8   2   4     2227.52     2107.66     47.50 o 
  -6   2   4     1600.77     1563.92     48.06 o 
  -4   2   4     8469.11     9210.04    186.60 o 
  -2   2   4       45.17       33.59     13.12 o 
   0   2   4     5237.03     5479.64    104.87 o 
   2   2   4    15668.10    16143.29    335.17 o 
   4   2   4    15918.01    16285.27    339.66 o 
   6   2   4     4004.96     4178.29     96.09 o 
   8   2   4     1327.19     1320.21     44.19 o 
  10   2   4      307.66      301.21     30.03 o 
  12   2   4      144.89      120.69     30.39 o 
 -17   3   4     3268.66     3746.92    193.26 o 
 -15   3   4      492.99      451.87     58.15 o 
 -13   3   4     8309.01     8148.12    217.89 o 
 -11   3   4      632.54      700.93     37.93 o 
  -9   3   4    11961.56    12006.04    221.85 o 
  -7   3   4    22608.30    23364.74    612.50 o 
  -5   3   4     2417.58     2592.41     60.33 o 
  -3   3   4    26539.93    27810.44    510.85 o 
  -1   3   4    10655.89    11142.17    207.56 o 
   1   3   4    25148.57    26299.10    477.36 o 
   3   3   4     6749.47     6986.16    134.34 o 
   5   3   4     6793.04     6921.43    160.62 o 
   7   3   4     4719.59     4961.02    121.15 o 
   9   3   4     2265.92     2021.09     64.24 o 
  11   3   4     7644.75     6697.95    274.98 o 
  13   3   4        3.08       -7.24     29.92 o 
 -16   4   4     3463.84     3827.31    232.73 o 
 -14   4   4       43.73      -25.53     55.32 o 
 -12   4   4       60.63       94.68     29.25 o 
 -10   4   4     6817.03     6947.33    146.87 o 
  -8   4   4    12147.29    12551.80    254.54 o 
  -6   4   4     6960.27     7117.62    154.14 o 
  -4   4   4      937.60      940.18     31.47 o 
  -2   4   4     2051.40     2304.73     50.21 o 
   0   4   4     6109.83     6177.65    117.25 o 
   2   4   4      269.00      365.18     19.91 o 
   4   4   4       49.89       95.03     20.12 o 
   6   4   4      440.08      485.20     29.16 o 
   8   4   4     6148.75     5812.75    141.13 o 
  10   4   4       25.35       21.07     27.11 o 
  12   4   4      228.38      283.19     39.29 o 
 -15   5   4       71.25       11.15     63.36 o 
 -13   5   4     2883.59     3078.64     99.97 o 
 -11   5   4      599.55      685.68     38.09 o 
  -9   5   4     1503.02     1469.52     46.98 o 
  -7   5   4     2729.41     2722.55     66.93 o 
  -5   5   4    14275.48    14899.63    298.56 o 
  -3   5   4     2265.66     2307.98     51.06 o 
  -1   5   4    12793.74    12797.98    260.02 o 
   1   5   4    15878.62    16082.79    314.41 o 
   3   5   4     1604.88     1555.77     48.80 o 
   5   5   4     1539.90     1649.22     46.57 o 
   7   5   4     3558.44     3827.36    194.31 o 
   9   5   4     3372.59     3326.21    137.15 o 
  11   5   4       66.68       67.86     48.63 o 
 -14   6   4     1627.60     1647.97     93.43 o 
 -12   6   4       17.75       -5.24     34.92 o 
 -10   6   4    10250.27    10123.93    223.14 o 
  -8   6   4    11477.34    11379.78    232.36 o 
  -6   6   4     2302.06     2309.97     59.86 o 
  -4   6   4    23975.82    23906.10    474.96 o 
  -2   6   4     2679.88     2523.99     60.50 o 
   0   6   4    12990.50    12881.22    254.82 o 
   2   6   4     6223.85     6572.86    135.90 o 
   4   6   4     9328.20     9366.68    213.82 o 
   6   6   4     1136.39     1218.51     56.95 o 
   8   6   4     7760.53     7520.84    206.52 o 
  10   6   4     3223.67     3099.31    116.27 o 
 -13   7   4     6077.99     6249.60    176.65 o 
 -11   7   4     9650.19     9866.30    222.33 o 
  -9   7   4      424.05      360.93     31.79 o 
  -7   7   4     8866.28     8525.07    191.42 o 
  -5   7   4    38751.71    37561.30    780.67 o 
  -3   7   4     4312.04     4112.28     99.51 o 
  -1   7   4      978.55      942.62     35.59 o 
   1   7   4    10771.06    10555.94    213.17 o 
   3   7   4      407.72      390.32     30.00 o 
   5   7   4     3576.30     3620.40     95.83 o 
   7   7   4     8410.33     8286.03    226.31 o 
   9   7   4      562.34      700.86     66.04 o 
  11   7   4     1551.26     1311.34    126.24 o 
 -14   8   4      398.22      589.96    101.11 o 
 -12   8   4     2695.84     2755.31     97.45 o 
 -10   8   4     3130.38     3174.72     88.36 o 
  -8   8   4      114.19      121.68     27.72 o 
  -6   8   4      724.15      749.86     41.41 o 
  -4   8   4    24765.84    24313.26    551.10 o 
  -2   8   4     1550.45     1529.83     51.85 o 
   0   8   4     1379.04     1393.55     52.40 o 
   2   8   4    24287.32    23384.60    458.71 o 
   4   8   4     5938.22     5968.06    150.62 o 
   6   8   4    14211.06    14385.67    376.02 o 
   8   8   4      560.55      589.23     51.03 o 
  10   8   4      542.92      613.93     65.09 o 
 -11   9   4     2901.36     2907.82    110.50 o 
  -9   9   4      211.69      227.01     35.85 o 
  -7   9   4     3327.00     3157.67     92.92 o 
  -5   9   4     1020.49     1100.05     50.71 o 
  -3   9   4     2005.20     1912.57     65.63 o 
  -1   9   4      438.28      482.80     37.14 o 
   1   9   4      123.15      155.05     26.60 o 
   3   9   4      329.05      262.85     32.25 o 
   5   9   4      754.66      708.61     43.26 o 
   7   9   4      639.99      767.87     65.46 o 
 -10  10   4      336.95      375.15     42.92 o 
  -8  10   4     1777.89     1772.36     95.81 o 
  -6  10   4       23.38       19.74     38.12 o 
  -4  10   4      238.89      248.37     34.75 o 
  -2  10   4      189.57      285.52     35.17 o 
   0  10   4        3.64      -44.60     29.73 o 
   2  10   4     1593.15     1506.21     80.25 o 
   4  10   4       96.08       91.56     33.01 o 
   6  10   4      506.76      589.95     60.90 o 
  -9  11   4     8236.60     7878.19    339.95 o 
  -7  11   4     5200.29     5032.92    144.33 o 
  -5  11   4      478.00      456.34     42.67 o 
  -3  11   4     6775.91     6435.47    164.97 o 
  -1  11   4     4237.08     4141.63    207.31 o 
   1  11   4     1237.71     1405.22     63.68 o 
   3  11   4     4979.55     5085.97    217.14 o 
   5  11   4     6163.92     6540.18    177.63 o 
  -6  12   4       16.85        1.37     36.23 o 
  -4  12   4     6656.88     6543.23    259.44 o 
  -2  12   4     1548.60     1521.19    112.02 o 
   0  12   4     1578.46     1609.07    142.10 o 
   2  12   4     3457.90     3515.40    127.81 o 
 -17   1   5      852.29     1037.04     76.34 o 
 -15   1   5     1592.81     1695.53     85.51 o 
 -13   1   5     2604.98     2599.42     71.34 o 
 -11   1   5      405.46      410.39     23.50 o 
  -9   1   5     2312.96     2364.49     56.17 o 
  -7   1   5    10522.45     9740.75    203.79 o 
  -5   1   5     1557.64     1544.83     36.77 o 
  -3   1   5      375.24      478.13     17.50 o 
  -1   1   5     2958.66     3093.19     62.98 o 
   1   1   5      478.90      519.32     16.90 o 
   3   1   5     2092.87     2005.94     51.07 o 
   5   1   5     5741.48     5770.02    127.21 o 
   7   1   5      440.07      517.76     28.24 o 
   9   1   5     2430.63     2385.02     65.96 o 
  11   1   5     3856.34     3625.93    113.09 o 
 -16   2   5     2011.02     2227.69    105.45 o 
 -14   2   5      210.57      210.57     35.04 o 
 -12   2   5     2389.40     2419.13     81.11 o 
 -10   2   5      442.35      475.83     28.15 o 
  -8   2   5     3407.99     3274.70     75.28 o 
  -6   2   5    36164.74    36326.50    722.82 o 
  -4   2   5    16610.33    17330.90    319.63 o 
  -2   2   5     2286.08     2641.44     60.64 o 
   0   2   5    40186.38    43553.44    797.40 o 
   2   2   5    19963.42    20446.41    380.51 o 
   4   2   5     9138.13     9520.12    203.02 o 
   6   2   5      505.13      641.56     36.53 o 
   8   2   5     5448.79     5418.53    132.56 o 
  10   2   5     2427.68     2302.33     76.03 o 
  12   2   5      140.39       83.95     39.57 o 
 -17   3   5      219.24      181.66     66.29 o 
 -15   3   5    16423.90    17363.58   1122.10 o 
 -13   3   5     3315.99     3139.28     83.80 o 
 -11   3   5     8332.29     7998.36    210.95 o 
  -9   3   5    18637.08    18462.63    367.78 o 
  -7   3   5     4468.16     4293.39     94.66 o 
  -5   3   5     2101.10     2193.51     54.31 o 
  -3   3   5    47306.71    49218.49    967.29 o 
  -1   3   5     1344.59     1438.92     35.66 o 
   1   3   5     3972.20     4393.10     87.16 o 
   3   3   5    20612.84    20428.10    380.26 o 
   5   3   5     7714.14     7704.48    178.98 o 
   7   3   5    11928.76    11029.23    252.85 o 
   9   3   5    12190.62    11392.31    356.87 o 
  11   3   5     2741.07     2658.21    175.12 o 
 -16   4   5     2262.22     2546.69    141.43 o 
 -14   4   5       24.38      -14.48     34.32 o 
 -12   4   5     9587.70     9757.99    255.67 o 
 -10   4   5     1467.80     1553.09     49.01 o 
  -8   4   5      143.08      173.11     23.36 o 
  -6   4   5    15437.31    15497.73    311.34 o 
  -4   4   5    13888.77    14199.07    284.65 o 
  -2   4   5     6793.39     6984.89    134.44 o 
   0   4   5    24183.28    24172.34    439.91 o 
   2   4   5    18845.80    18948.64    415.26 o 
   4   4   5     1975.19     2058.54     70.32 o 
   6   4   5     6630.23     6688.57    183.00 o 
   8   4   5     4579.48     4491.00    155.83 o 
  10   4   5     1347.90     1317.60     63.75 o 
 -15   5   5       19.85      -34.27     60.93 o 
 -13   5   5     3551.35     3620.97    130.20 o 
 -11   5   5     3435.11     3495.93     85.91 o 
  -9   5   5       62.42       95.82     23.57 o 
  -7   5   5    13061.64    13413.58    271.69 o 
  -5   5   5    10589.13    11080.13    229.46 o 
  -3   5   5     2662.31     2766.30     66.40 o 
  -1   5   5    36714.08    37076.65    714.31 o 
   1   5   5     1410.02     1558.42     43.73 o 
   3   5   5      426.53      437.61     30.51 o 
   5   5   5    22671.83    22550.17    577.00 o 
   7   5   5      983.55      966.15     51.84 o 
   9   5   5      788.58      814.05     52.76 o 
  11   5   5     2471.31     2181.31    113.21 o 
 -14   6   5     2748.41     3201.13    146.18 o 
 -12   6   5       66.30       44.76     29.47 o 
 -10   6   5    17639.23    18573.78    435.05 o 
  -8   6   5     1032.40     1157.77     43.45 o 
  -6   6   5      698.94      943.79     38.07 o 
  -4   6   5    16467.94    16437.83    351.94 o 
  -2   6   5     2026.12     2118.28     60.39 o 
   0   6   5    16895.95    16521.30    325.00 o 
   2   6   5      309.07      361.99     28.16 o 
   4   6   5    10395.09    10251.97    234.21 o 
   6   6   5       83.41      123.85     35.20 o 
   8   6   5     8922.64     8470.04    307.02 o 
  10   6   5      492.47      442.64     49.49 o 
 -13   7   5        6.24        4.44     39.20 o 
 -11   7   5       22.96       -4.14     28.58 o 
  -9   7   5      906.83      952.78     44.47 o 
  -7   7   5     3709.78     3716.67     89.02 o 
  -5   7   5      357.01      400.36     30.65 o 
  -3   7   5       14.48       19.57     21.73 o 
  -1   7   5      506.32      556.29     32.91 o 
   1   7   5      173.55      194.99     23.30 o 
   3   7   5      402.26      428.71     32.80 o 
   5   7   5        3.64      -12.80     33.54 o 
   7   7   5        9.43      -18.70     35.63 o 
   9   7   5     2413.04     2394.73     92.97 o 
 -12   8   5        6.96       15.64     31.86 o 
 -10   8   5     5363.98     5348.55    132.98 o 
  -8   8   5     3353.41     3390.99     97.91 o 
  -6   8   5       83.61       86.69     28.83 o 
  -4   8   5    13600.31    13555.87    296.85 o 
  -2   8   5     2185.52     2198.96     66.07 o 
   0   8   5      142.04       78.54     26.73 o 
   2   8   5    12196.42    11903.50    272.27 o 
   4   8   5     1279.09     1398.44     64.69 o 
   6   8   5      128.59      145.24     41.98 o 
   8   8   5     8612.80     8878.24    246.14 o 
 -11   9   5     1911.20     1856.78     88.53 o 
  -9   9   5      520.72      572.01     46.60 o 
  -7   9   5     6069.09     5909.60    152.36 o 
  -5   9   5     5395.55     5045.08    200.45 o 
  -3   9   5     5275.18     5115.46    133.86 o 
  -1   9   5    27386.94    27259.48    591.10 o 
   1   9   5       15.67      -14.63     33.46 o 
   3   9   5      863.33      906.81     47.65 o 
   5   9   5    13761.86    14308.07    379.98 o 
   7   9   5      963.89     1034.55     65.80 o 
 -10  10   5     6252.12     6380.67    298.04 o 
  -8  10   5     1559.10     1701.53     69.20 o 
  -6  10   5     3205.70     2987.80    112.18 o 
  -4  10   5     2682.78     2662.08     85.43 o 
  -2  10   5      251.62      260.51     36.64 o 
   0  10   5     5017.95     5086.51    156.84 o 
   2  10   5     3221.33     3168.68    121.01 o 
   4  10   5      296.14      313.11     39.79 o 
   6  10   5     3565.24     4068.79    135.77 o 
  -7  11   5      685.26      732.53     53.90 o 
  -5  11   5        3.73       37.40     35.84 o 
  -3  11   5     9840.33     9777.48    319.34 o 
  -1  11   5     4598.79     4491.68    170.38 o 
   1  11   5     1686.07     1953.97    131.34 o 
   3  11   5     4272.52     4468.81    160.07 o 
  -2  12   5      510.64      528.91     60.80 o 
 -16   0   6     9975.76    10228.44    675.09 o 
 -14   0   6     1467.42     1563.33     89.57 o 
 -12   0   6    57452.14    54341.77   2713.51 o 
 -10   0   6     2199.72     2052.29     96.43 o 
  -8   0   6      945.06      876.10     58.01 o 
  -6   0   6    58169.95    55355.24   1890.84 o 
  -4   0   6     5894.39     6258.42    187.50 o 
  -2   0   6     2141.25     2334.73     79.89 o 
   0   0   6    11822.63    12688.92    311.08 o 
   2   0   6    45698.68    47292.72   1376.74 o 
   4   0   6       19.65       19.11     22.75 o 
   6   0   6    68136.37    65873.83   1913.24 o 
   8   0   6      279.82      282.04     39.06 o 
  10   0   6     2179.95     2221.31    106.90 o 
 -17   1   6      765.78      853.80    114.34 o 
 -15   1   6     1495.01     1482.45     80.24 o 
 -13   1   6      465.41      467.63     31.69 o 
 -11   1   6    12516.48    12071.71    265.55 o 
  -9   1   6     2970.80     3011.09     77.43 o 
  -7   1   6     3565.12     3477.00     90.91 o 
  -5   1   6     8249.33     7956.62    184.17 o 
  -3   1   6    46785.27    48688.17    887.64 o 
  -1   1   6     2850.34     3071.27     64.25 o 
   1   1   6     9589.10    10025.19    191.17 o 
   3   1   6     6696.30     7182.06    156.27 o 
   5   1   6     1307.33     1422.93     44.21 o 
   7   1   6     3610.66     3647.23     89.47 o 
   9   1   6     3326.87     3086.83     99.11 o 
  11   1   6       55.12       40.40     31.25 o 
 -16   2   6      229.27      232.69     52.22 o 
 -14   2   6     5327.63     5439.04    131.56 o 
 -12   2   6     2667.34     2616.61     83.98 o 
 -10   2   6     1064.39      979.03     41.01 o 
  -8   2   6     1814.39     1875.36     58.40 o 
  -6   2   6       63.51       55.09     18.19 o 
  -4   2   6      959.82      951.73     33.21 o 
  -2   2   6    17053.39    18311.20    371.04 o 
   0   2   6     5747.39     6124.48    118.91 o 
   2   2   6      318.18      461.07     23.34 o 
   4   2   6     3700.36     3798.49    100.94 o 
   6   2   6     2720.23     2719.76     87.15 o 
   8   2   6      577.31      591.27     36.48 o 
  10   2   6     1389.95     1347.28     55.47 o 
 -15   3   6      590.34      575.05     47.28 o 
 -13   3   6     5058.61     5011.90    122.66 o 
 -11   3   6     5305.06     5265.23    127.04 o 
  -9   3   6     1250.23     1257.27     43.29 o 
  -7   3   6    10810.78    11146.25    226.19 o 
  -5   3   6    12371.69    12514.73    252.15 o 
  -3   3   6    13507.75    14341.62    288.54 o 
  -1   3   6     5383.10     5673.59    111.57 o 
   1   3   6     5327.71     5621.36    109.88 o 
   3   3   6     6495.16     7053.39    219.94 o 
   5   3   6     2795.28     2758.87     88.61 o 
   7   3   6     8655.87     8420.41    227.62 o 
   9   3   6        5.42      -17.88     46.02 o 
 -16   4   6       24.72       15.94     64.06 o 
 -14   4   6     4029.24     4379.43    146.01 o 
 -12   4   6     2927.97     2993.04     97.89 o 
 -10   4   6     4378.33     4334.69     99.98 o 
  -8   4   6        2.87      -25.71     25.26 o 
  -6   4   6       89.35      128.34     25.44 o 
  -4   4   6     2420.16     2378.02     63.02 o 
  -2   4   6     2670.14     2806.91     62.31 o 
   0   4   6     1898.55     1936.13     50.02 o 
   2   4   6      997.67     1036.30     41.41 o 
   4   4   6     2047.07     1981.28     71.22 o 
   6   4   6      599.02      619.26     44.08 o 
   8   4   6      346.72      343.71     42.39 o 
  10   4   6     6418.59     6173.13    274.42 o 
 -15   5   6     1465.76     1645.32    103.06 o 
 -13   5   6        4.47       -8.57     36.37 o 
 -11   5   6     6804.78     6954.82    152.22 o 
  -9   5   6     1606.59     1697.54     53.72 o 
  -7   5   6     2159.43     2182.71     59.77 o 
  -5   5   6     3768.04     3803.78     87.48 o 
  -3   5   6    14826.03    14761.60    297.60 o 
  -1   5   6      111.26      117.92     19.63 o 
   1   5   6     5019.37     5391.86    129.36 o 
   3   5   6     4084.13     4301.71    126.72 o 
   5   5   6     3067.10     3183.57    102.48 o 
   7   5   6      740.96      840.11     52.85 o 
   9   5   6     2333.80     2267.60     87.46 o 
 -14   6   6     5982.93     6324.28    213.12 o 
 -12   6   6     2761.54     2791.83     81.94 o 
 -10   6   6       88.37       88.27     28.08 o 
  -8   6   6    11556.27    12012.34    247.84 o 
  -6   6   6     4517.18     4505.41    102.45 o 
  -4   6   6     5829.53     5697.32    133.30 o 
  -2   6   6    15534.39    15973.00    341.73 o 
   0   6   6     2122.67     2236.31     58.49 o 
   2   6   6       15.91        0.63     22.95 o 
   4   6   6     6249.65     6565.04    184.44 o 
   6   6   6     6884.27     6511.22    185.14 o 
   8   6   6     1746.57     1883.51     80.66 o 
 -13   7   6      868.12     1045.79     71.35 o 
 -11   7   6     5096.13     5424.51    134.68 o 
  -9   7   6    12914.41    13138.93    290.29 o 
  -7   7   6       28.67       24.27     28.50 o 
  -5   7   6       96.90      162.20     28.45 o 
  -3   7   6    12314.86    11944.22    261.59 o 
  -1   7   6      761.61      859.19     41.52 o 
   1   7   6     3488.13     3642.45     97.27 o 
   3   7   6     6172.62     6386.21    172.07 o 
   5   7   6     2055.08     2287.33     88.19 o 
   7   7   6     5058.90     5106.04    155.57 o 
 -12   8   6        7.68      -13.31     33.24 o 
 -10   8   6       72.73       99.47     34.97 o 
  -8   8   6    14851.89    14627.52    343.53 o 
  -6   8   6      333.31      442.98     90.33 o 
  -4   8   6      397.49      415.51     34.68 o 
  -2   8   6    19886.12    19580.71    421.15 o 
   0   8   6     4502.30     4386.32    128.96 o 
   2   8   6     7566.77     7577.62    202.24 o 
   4   8   6     3334.63     3309.77    112.85 o 
   6   8   6      879.01      983.57     82.04 o 
 -11   9   6      320.71      389.97     59.99 o 
  -9   9   6      942.41     1037.92     56.33 o 
  -7   9   6      294.40      350.58     65.21 o 
  -5   9   6     2744.04     2521.03     82.50 o 
  -3   9   6       40.08       74.84     31.20 o 
  -1   9   6       76.46       72.88     30.30 o 
   1   9   6      661.68      744.82     58.80 o 
   3   9   6      567.81      703.47     84.26 o 
   5   9   6        7.71        0.92     50.21 o 
  -8  10   6       14.16      -25.92     41.72 o 
  -6  10   6      299.91      389.82     71.85 o 
  -4  10   6        5.11       -1.49     34.79 o 
  -2  10   6        4.58       81.03     35.44 o 
   0  10   6       24.66       -1.58     41.39 o 
   2  10   6      344.82      345.38     49.02 o 
   4  10   6     2421.72     2514.70    116.87 o 
  -5  11   6      541.91      618.35     81.18 o 
  -3  11   6     2199.94     2293.39    122.04 o 
  -1  11   6     1258.19     1244.23     76.97 o 
   1  11   6    10311.40    10822.22    314.18 o 
 -15   1   7      483.74      479.43     42.35 o 
 -13   1   7     1198.75     1145.18     63.07 o 
 -11   1   7     3607.37     3459.66    149.59 o 
  -9   1   7        8.69       11.60     24.80 o 
  -7   1   7      572.51      586.85     35.11 o 
  -5   1   7     4245.11     4070.64    100.42 o 
  -3   1   7      112.70      118.71     17.13 o 
  -1   1   7     4834.72     5017.44    111.17 o 
   1   1   7      969.20     1070.91     41.74 o 
   3   1   7     3224.61     3329.00     90.73 o 
   5   1   7     2317.55     2438.87     73.99 o 
   7   1   7     8032.08     8170.23    221.72 o 
   9   1   7      458.99      421.43     54.29 o 
 -16   2   7       55.79       57.70     47.50 o 
 -14   2   7      127.11      123.90     33.96 o 
 -12   2   7     2618.05     2542.48     83.31 o 
 -10   2   7    29858.14    28163.47    602.53 o 
  -8   2   7     1204.73     1230.43     45.96 o 
  -6   2   7      308.19      333.52     23.99 o 
  -4   2   7    22239.73    22293.88    443.94 o 
  -2   2   7    26740.21    27586.42    555.82 o 
   0   2   7     7090.20     7537.16    152.91 o 
   2   2   7      673.77      809.16     38.28 o 
   4   2   7     3570.07     3801.14    102.51 o 
   6   2   7     1561.11     1672.92     66.06 o 
   8   2   7     1892.90     1762.84     74.25 o 
 -15   3   7      537.57      568.57     74.44 o 
 -13   3   7    13912.13    14075.48    313.22 o 
 -11   3   7     2651.08     2575.36     74.30 o 
  -9   3   7     1213.90     1257.80     72.18 o 
  -7   3   7    10451.18    10295.21    211.11 o 
  -5   3   7     1151.30     1180.16     40.39 o 
  -3   3   7      667.24      724.08     30.19 o 
  -1   3   7    45377.46    46642.78    854.43 o 
   1   3   7     1132.16     1262.51     44.72 o 
   3   3   7     3644.77     3558.16    106.65 o 
   5   3   7    10079.73    10047.83    268.46 o 
   7   3   7     7946.11     8139.36    222.98 o 
   9   3   7     2267.39     2193.40    106.04 o 
 -14   4   7     1595.48     1666.81     62.22 o 
 -12   4   7      113.03       99.84     31.12 o 
 -10   4   7    12791.93    12569.25    360.73 o 
  -8   4   7      581.35      559.71     32.03 o 
  -6   4   7        0.84       13.32     20.62 o 
  -4   4   7    20247.82    19526.72    390.78 o 
  -2   4   7    22639.50    22388.35    445.58 o 
   0   4   7     1546.81     1541.44     51.34 o 
   2   4   7     7224.99     7621.93    207.77 o 
   4   4   7     3332.98     3457.64    108.26 o 
   6   4   7      629.29      628.90     48.25 o 
   8   4   7     4457.43     4278.57    213.91 o 
 -15   5   7     3251.69     3445.63    172.70 o 
 -13   5   7      984.90     1080.21     77.89 o 
 -11   5   7     6686.21     6594.64    222.76 o 
  -9   5   7     6302.17     6444.21    142.87 o 
  -7   5   7     1917.23     2081.79     59.78 o 
  -5   5   7    21042.14    20985.11    418.71 o 
  -3   5   7      897.14     1046.05     43.33 o 
  -1   5   7      400.03      446.30     32.74 o 
   1   5   7    13242.86    13322.46    300.24 o 
   3   5   7       93.45      163.35     37.81 o 
   5   5   7        7.04       -8.08     35.24 o 
   7   5   7     5295.09     5247.58    156.68 o 
 -14   6   7     4070.28     4432.45    153.84 o 
 -12   6   7      462.04      504.46     64.99 o 
 -10   6   7     2426.36     2531.48     72.17 o 
  -8   6   7     7547.35     7803.86    167.66 o 
  -6   6   7     3095.61     3173.20     84.75 o 
  -4   6   7     2564.51     2571.31     72.74 o 
  -2   6   7      844.21      926.14     41.24 o 
   0   6   7     7498.44     7254.30    191.47 o 
   2   6   7       70.73       48.37     35.49 o 
   4   6   7     6424.69     6213.72    178.28 o 
   6   6   7     1239.73     1199.74     67.25 o 
 -13   7   7       16.10      -52.29     34.86 o 
 -11   7   7      237.15      203.01     38.66 o 
  -9   7   7       38.14       10.44     31.02 o 
  -7   7   7       39.66       42.73     30.05 o 
  -5   7   7      283.43      379.46     34.49 o 
  -3   7   7        6.35        5.93     26.77 o 
  -1   7   7      739.53      761.98     49.31 o 
   1   7   7      465.61      465.76     44.58 o 
   3   7   7       65.02       37.02     39.28 o 
   5   7   7       98.87       95.05     45.05 o 
 -12   8   7     2439.36     2436.55     86.91 o 
 -10   8   7     1607.34     1781.59     97.34 o 
  -8   8   7     4621.17     4754.57    135.39 o 
  -6   8   7     1412.80     1307.01     54.89 o 
  -4   8   7      399.80      404.30     36.57 o 
  -2   8   7     9364.11     9377.61    211.94 o 
   0   8   7     3172.71     3201.86    105.01 o 
   2   8   7       24.20       23.49     58.25 o 
   4   8   7     8867.97     9458.64    262.84 o 
  -9   9   7     6448.66     6645.74    300.56 o 
  -7   9   7     2970.93     2977.55     95.51 o 
  -5   9   7    18835.73    18767.73    436.74 o 
  -3   9   7       11.76        3.26     30.80 o 
  -1   9   7     4222.29     4378.60    134.20 o 
   1   9   7     9909.08    10025.13    264.36 o 
   3   9   7      194.12      244.60     59.24 o 
  -6  10   7        0.96       32.87     38.98 o 
  -4  10   7     4984.87     4973.87    138.03 o 
  -2  10   7     1966.63     1864.80     92.12 o 
   0  10   7      174.70      174.21     46.62 o 
 -14   0   8     3639.00     3574.05    205.68 o 
 -12   0   8      210.31      293.49     91.05 o 
 -10   0   8    24262.32    22536.27   1541.62 o 
  -8   0   8     4469.10     4583.55    232.55 o 
  -6   0   8     4909.65     4289.73    170.02 o 
  -4   0   8    11959.40    11747.99    415.30 o 
  -2   0   8    34338.56    34602.46   1116.71 o 
   0   0   8     3790.87     3960.63    175.56 o 
   2   0   8    36534.09    37177.05   1421.06 o 
   4   0   8     5450.74     5567.75    239.14 o 
   6   0   8     2757.68     2911.61    146.86 o 
   8   0   8    28658.40    26707.80   1364.31 o 
 -15   1   8     1878.33     1909.24     76.74 o 
 -13   1   8     2179.23     1970.45     73.95 o 
 -11   1   8     1998.41     1933.90     75.52 o 
  -9   1   8    13306.63    12440.07    312.63 o 
  -7   1   8     7890.20     7417.75    193.47 o 
  -5   1   8       95.60       81.15     26.25 o 
  -3   1   8     9184.41     9107.64    238.10 o 
  -1   1   8    10226.68    10951.09    257.96 o 
   1   1   8     1308.09     1411.31     61.00 o 
   3   1   8     3322.29     3501.77    114.55 o 
   5   1   8     2185.57     2148.69     83.59 o 
   7   1   8      131.53      213.95     72.14 o 
 -14   2   8        5.75      -41.87     39.43 o 
 -12   2   8     3055.27     2951.76    101.31 o 
 -10   2   8      398.59      398.73     37.68 o 
  -8   2   8      252.39      211.56     32.21 o 
  -6   2   8     4110.74     3961.55    138.67 o 
  -4   2   8     2276.38     2250.88    110.57 o 
  -2   2   8        9.55       20.70     21.76 o 
   0   2   8     7371.71     7793.15    223.41 o 
   2   2   8     1492.76     1504.42     55.43 o 
   4   2   8        6.85       22.23     29.81 o 
   6   2   8     1977.77     2029.80     77.59 o 
 -15   3   8     2544.06     2741.10     95.30 o 
 -13   3   8      986.71      933.73     57.80 o 
 -11   3   8     5283.74     5049.99    141.81 o 
  -9   3   8     2170.45     2047.97    101.80 o 
  -7   3   8     8257.54     7822.29    204.32 o 
  -5   3   8     1154.52     1095.69     40.83 o 
  -3   3   8     9640.85     9891.03    205.11 o 
  -1   3   8     3173.28     3465.40     92.91 o 
   1   3   8     3293.13     3316.44    102.47 o 
   3   3   8     6242.98     6445.75    208.10 o 
   5   3   8      151.62      209.32     45.80 o 
   7   3   8     2678.49     2615.93    132.45 o 
 -14   4   8     2751.49     2947.03     99.26 o 
 -12   4   8        9.60       -0.44     43.27 o 
 -10   4   8     1030.90      972.82     81.62 o 
  -8   4   8      459.26      490.99     46.47 o 
  -6   4   8      425.54      460.18     30.54 o 
  -4   4   8      476.88      482.00     29.68 o 
  -2   4   8      773.05      840.39     38.25 o 
   0   4   8     8893.01     8758.74    224.51 o 
   2   4   8      152.96      174.61     36.44 o 
   4   4   8      224.90      277.48     41.98 o 
   6   4   8     2994.48     3202.68    108.71 o 
 -13   5   8     2605.27     2674.22    139.59 o 
 -11   5   8      927.19      918.28     47.93 o 
  -9   5   8     7935.51     7881.43    184.58 o 
  -7   5   8     2861.94     2833.87     74.36 o 
  -5   5   8      332.20      345.43     36.68 o 
  -3   5   8     2254.18     2219.49     65.58 o 
  -1   5   8     4062.17     3943.66    135.61 o 
   1   5   8     1329.05     1398.28     73.63 o 
   3   5   8     1132.53     1275.44     73.50 o 
   5   5   8     2533.67     2669.58     97.42 o 
 -12   6   8     8339.06     8325.35    238.20 o 
 -10   6   8     1227.04     1289.42     55.70 o 
  -8   6   8      618.79      613.68     41.26 o 
  -6   6   8     6166.79     6276.87    147.74 o 
  -4   6   8     2628.06     2651.05     80.59 o 
  -2   6   8        2.15      -44.80     43.83 o 
   0   6   8    12645.85    12469.17    316.00 o 
   2   6   8     2298.53     2151.15     96.39 o 
   4   6   8       34.52       56.00     41.68 o 
 -11   7   8      341.20      394.98     59.69 o 
  -9   7   8      367.62      421.30     41.11 o 
  -7   7   8     3875.16     3825.23    102.17 o 
  -5   7   8     2433.00     2504.39     90.91 o 
  -3   7   8     3413.52     3467.77     93.48 o 
  -1   7   8     6172.14     6269.36    173.22 o 
   1   7   8     3793.77     3905.80    145.01 o 
   3   7   8     5945.78     5968.24    203.88 o 
 -10   8   8      638.10      598.50     52.33 o 
  -8   8   8       83.43       99.12     44.78 o 
  -6   8   8    12474.57    12504.12    319.04 o 
  -4   8   8     1496.98     1611.73     62.24 o 
  -2   8   8     3261.48     3283.59    108.31 o 
   0   8   8     3031.03     3093.25    106.61 o 
   2   8   8      494.95      550.23     64.43 o 
  -7   9   8       11.73       48.44     40.84 o 
  -5   9   8      289.26      289.52     52.83 o 
  -3   9   8     3930.79     3866.56    124.42 o 
  -1   9   8     1120.98     1300.67     70.15 o 
 -13   1   9      441.68      458.02     57.30 o 
 -11   1   9       18.03      -11.97     33.43 o 
  -9   1   9     1581.99     1444.08     62.12 o 
  -7   1   9      309.92      318.95     35.41 o 
  -5   1   9      712.75      783.40     57.76 o 
  -3   1   9      937.07     1037.22     43.47 o 
  -1   1   9     2568.53     2707.20     95.91 o 
   1   1   9     5111.23     5416.84    164.95 o 
   3   1   9     5290.75     5409.15    167.23 o 
   5   1   9       14.39       44.36     49.85 o 
 -14   2   9     5477.70     5358.34    154.46 o 
 -12   2   9     1956.25     1876.79     74.64 o 
 -10   2   9      220.75      247.77     37.80 o 
  -8   2   9    20954.99    19709.61    598.80 o 
  -6   2   9     8004.02     7363.00    238.24 o 
  -4   2   9      513.76      615.80     36.70 o 
  -2   2   9      315.59      353.73     37.37 o 
   0   2   9     3505.70     3534.95    131.97 o 
   2   2   9     1123.56     1260.15     72.92 o 
   4   2   9     2447.45     2432.70    106.30 o 
 -13   3   9        2.08      -34.00     35.90 o 
 -11   3   9     7831.53     7294.10    301.06 o 
  -9   3   9      154.67      145.69     48.30 o 
  -7   3   9       17.38      -35.46     36.96 o 
  -5   3   9    18983.05    17797.16    549.78 o 
  -3   3   9      917.30      928.02     50.50 o 
  -1   3   9     1789.68     1642.06    102.80 o 
   1   3   9    18428.90    18128.10    566.15 o 
   3   3   9     4144.04     4320.40    161.89 o 
   5   3   9      135.11      140.42     54.65 o 
 -12   4   9      344.99      375.82     54.46 o 
 -10   4   9       43.03        3.62     43.82 o 
  -8   4   9    14078.79    12688.71    432.70 o 
  -6   4   9     4463.15     4029.13    115.01 o 
  -4   4   9      241.66      258.97     33.39 o 
  -2   4   9     9129.69     8489.86    260.57 o 
   0   4   9     5449.52     5452.88    240.61 o 
   2   4   9      728.46      712.45     51.82 o 
   4   4   9     4161.34     4346.16    136.27 o 
 -11   5   9     4142.95     4132.57    199.95 o 
  -9   5   9    14093.16    13327.97    339.47 o 
  -7   5   9      215.70      183.75     36.15 o 
  -5   5   9       26.79       40.43     29.84 o 
  -3   5   9     5516.23     5533.84    179.58 o 
  -1   5   9      525.41      507.23     44.89 o 
   1   5   9       34.23       50.66     43.90 o 
   3   5   9     3338.83     3401.85    114.44 o 
 -10   6   9     2339.59     2414.90    139.77 o 
  -8   6   9     2777.94     2645.41     87.45 o 
  -6   6   9      355.20      365.10     37.22 o 
  -4   6   9     6782.17     6595.42    226.30 o 
  -2   6   9      608.02      592.12     48.86 o 
   0   6   9     6288.81     5934.83    265.10 o 
   2   6   9      934.57      894.55     86.32 o 
  -9   7   9       67.22       65.81     37.79 o 
  -7   7   9      532.73      584.95     45.14 o 
  -5   7   9      243.42      289.94     37.47 o 
  -3   7   9        3.51       -9.19     49.27 o 
  -1   7   9       14.22       -9.67     39.08 o 
   1   7   9     1145.91     1176.93    108.00 o 
  -6   8   9     4455.99     4496.26    128.02 o 
  -4   8   9     2477.74     2510.81     81.21 o 
  -2   8   9      472.03      447.87     52.22 o 
 -12   0  10     6432.63     6135.29    244.41 o 
 -10   0  10       59.80       42.89     50.96 o 
  -8   0  10     8130.41     7706.42    291.29 o 
  -6   0  10    21190.39    20017.33    734.51 o 
  -4   0  10      225.60      298.45     90.02 o 
  -2   0  10    19287.95    17857.31   1080.13 o 
   0   0  10     5334.75     5191.22    228.78 o 
   2   0  10     8593.24     9096.24    375.81 o 
 -13   1  10     2418.19     2301.37     98.38 o 
 -11   1  10     3298.22     3161.13    103.85 o 
  -9   1  10       20.41       12.33     35.42 o 
  -7   1  10    10298.73     9739.07    252.27 o 
  -5   1  10     1598.21     1430.65     62.84 o 
  -3   1  10      238.06      274.45     45.26 o 
  -1   1  10     3457.71     3529.37    147.29 o 
   1   1  10     3182.25     3204.28    112.39 o 
   3   1  10      135.65      121.93     46.67 o 
 -12   2  10       96.10      159.36     41.49 o 
 -10   2  10     3225.79     3051.91    100.60 o 
  -8   2  10     1308.30     1241.73     73.92 o 
  -6   2  10      115.17      102.40     35.37 o 
  -4   2  10     3242.16     3056.16     97.20 o 
  -2   2  10      823.51      895.94     68.28 o 
   0   2  10        3.61       -8.32     54.66 o 
   2   2  10     2973.90     3022.87    124.26 o 
 -11   3  10     5073.42     4811.76    154.76 o 
  -9   3  10      159.37       87.57     38.69 o 
  -7   3  10     3929.00     3708.54    174.65 o 
  -5   3  10     2264.00     2030.65    109.29 o 
  -3   3  10     1263.24     1070.94     91.19 o 
  -1   3  10     7599.01     7385.96    312.29 o 
   1   3  10        3.25        6.24     56.21 o 
 -10   4  10      128.51       77.75     41.12 o 
  -8   4  10     1763.24     1563.83     86.96 o 
  -6   4  10     2049.02     1837.50    106.58 o 
  -4   4  10     6151.91     5689.81    230.86 o 
  -2   4  10      626.02      610.17     79.69 o 
   0   4  10     1060.43     1326.53    103.18 o 
  -9   5  10       27.07      -55.49     64.98 o 
  -7   5  10     5458.95     5022.82    160.99 o 
  -5   5  10      789.00      707.89     52.67 o 
  -3   5  10        0.50        9.05     39.92 o 
  -1   5  10      253.44      287.36     73.72 o 
  -8   6  10     1229.94     1326.49    116.24 o 
  -6   6  10      393.69      384.67     58.87 o 
  -4   6  10     5378.37     4983.00    242.05 o 
  -2   6  10     1051.10      968.64    100.22 o 
  -9   1  11      777.03      729.15     53.55 o 
  -7   1  11      721.02      803.77     53.17 o 
  -5   1  11     2102.73     2057.57     80.06 o 
  -3   1  11     1514.34     1441.62    137.50 o 
  -1   1  11     3300.00     2845.87    234.96 o 
  -8   2  11      433.56      509.31     67.80 o 
  -6   2  11     1573.60     1437.90     68.31 o 
  -4   2  11      334.51      266.67     50.21 o 
  -2   2  11       87.30        8.75     90.80 o 
  -7   3  11      517.23      463.81     47.53 o 
  -5   3  11       62.34      -18.65     54.96 o 
  -6   4  11     9114.91     8499.92    524.51 o 
  -4   4  11     1365.74     1088.16    161.00 o 
                                                 
